# Supplementary material for: Diversity of Self-Assembled RNA Complexes: From Nanoarchitecture to Nanomachines
Source: Molecules. 2023 Dec 19;29(1):10. doi: 10.3390/molecules29010010 (PMC10779776; doi:10.3390/molecules29010010)
Supplement: Supplementary file 1 [file molecules-29-00010-s001.zip]

Archive with 1 entries (1 files):
- molecules-2740157-supplementary.pdf
